# Supplementary material for: Identification of Novel Gene-Specific Markers for Differentiating Various Pathogenic Campylobacter Species Using a Pangenome Analysis Approach
Source: Pathogens. 2025 May 14;14(5):477. doi: 10.3390/pathogens14050477 (PMC12114217; doi:10.3390/pathogens14050477)
Supplement: Supplementary file 1 [file pathogens-14-00477-s001.zip]

Archive with 1 entries (1 files):
- pathogens-3643184-supplementary.xlsx
